# Supplementary material for: Complex Relationships between Diagnostics and Survival in Chronic Lymphocytic Leukemia in Denmark, Finland, Norway, and Sweden
Source: Cancers (Basel). 2024 Sep 22;16(18):3229. doi: 10.3390/cancers16183229 (PMC11429559; doi:10.3390/cancers16183229)
Supplement: Supplementary file 1 [file cancers-16-03229-s001.zip]

Archive with 1 entries (1 files):
- cancers-3213690-supplementary.pdf
